# Supplementary material for: Effects of a Dietary Microalgae (Arthrospira platensis) Supplement on Stress, Well-Being, and Performance in Water Polo Players: A Clinical Case Series
Source: Nutrients. 2024 Jul 25;16(15):2421. doi: 10.3390/nu16152421 (PMC11314195; doi:10.3390/nu16152421)
Supplement: Supplementary file 1 [file nutrients-16-02421-s001.zip]

Archive with 1 entries (1 files):
- nutrients-3094817-supplementary.pdf
